# Supplementary material for: Laboratory evaluation of immunochromatographic rapid diagnostic tests for cholera in Haiti
Source: PLoS One. 2017 Nov 1;12(11):e0186710. doi: 10.1371/journal.pone.0186710 (PMC5665506; doi:10.1371/journal.pone.0186710)
Supplement: S1 Dataset — (XLSX) [file pone.0186710.s001.xlsx]

## Sheet: Sheet1
ID	Culture	CrystalVC	SDBioline	Artron	APW
1001	neg	np	np	np	0
1002	neg	np	np	np	0
1003	neg	np	np	np	0
1004	neg	np	np	np	0
1005	prob	inv	neg	np	0
1006	neg	inv	neg	np	0
1007	neg	inv	neg	np	0
1008	ogawa	inv	neg	np	0
1009	neg	inv	neg	np	0
1010	ogawa	inv	o1	np	0
1011	neg	inv	neg	np	0
1012	neg	inv	neg	np	0
1013	ogawa	inv	neg	np	0
1014	ogawa	inv	neg	np	0
1015	prob	inv	neg	np	0
1016	neg	inv	neg	np	0
1017	ogawa	inv	o1	np	0
1018	neg	inv	neg	np	0
1019	neg	inv	neg	np	0
1020	neg	inv	neg	np	0
1021	neg	inv	neg	np	0
1022	ogawa	inv	o1	np	0
1023	ogawa	inv	neg	np	0
1024	ogawa	inv	neg	np	0
1025	neg	inv	neg	np	0
1026	ogawa	inv	o1	np	0
1027	neg	inv	neg	np	0
1028	neg	inv	neg	np	0
1029	ogawa	inv	neg	np	0
1030	neg	inv	neg	np	0
1031	neg	inv	neg	np	0
1032	neg	inv	neg	np	0
1033	neg	inv	neg	np	0
1034	ogawa	inv	o1	np	0
1035	neg	inv	neg	np	0
1036	ogawa	inv	o1	np	0
1037	ogawa	inv	o1	np	0
1038	prob	inv	neg	np	0
1039	ogawa	inv	neg	np	0
1040	ogawa	inv	np	np	0
1041	ogawa	inv	np	np	0
1042	ogawa	inv	np	np	0
1043	ogawa	inv	o1	np	0
1044	ogawa	inv	np	np	0
1045	neg	inv	np	np	0
1046	prob	inv	neg	np	0
1047	ogawa	inv	neg	np	0
1048	prob	inv	neg	np	0
1049	prob	inv	neg	np	0
1050	ogawa	inv	o1	np	0
1051	ogawa	inv	neg	np	0
1052	neg	inv	neg	np	0
1053	neg	inv	neg	np	0
1054	ogawa	inv	o1	np	0
1055	neg	inv	neg	np	0
1056	prob	inv	neg	np	0
1057	neg	inv	neg	np	0
1058	ogawa	inv	o1	np	0
1059	neg	inv	neg	np	0
1060	neg	inv	neg	np	0
1061	neg	inv	neg	np	0
1062	ogawa	inv	neg	np	0
1063	ogawa	inv	o1	np	0
1064	neg	inv	neg	np	0
1065	ogawa	inv	o1	np	0
1066	ogawa	inv	o1	np	0
1067	ogawa	inv	o1	np	0
1068	neg	inv	neg	np	0
1069	neg	inv	neg	np	0
1070	neg	inv	neg	np	0
1071	ogawa	inv	o1	np	0
1072	neg	inv	neg	np	0
1073	prob	inv	neg	np	0
1074	ogawa	inv	neg	np	0
1075	ogawa	inv	o1	np	0
1076	neg	inv	neg	np	0
1077	neg	inv	neg	np	0
1078	ogawa	inv	o1	np	0
1079	ogawa	inv	o1	np	0
1080	ogawa	inv	o1	np	0
1081	ogawa	inv	o1	np	0
1082	ogawa	inv	neg	np	0
1083	ogawa	inv	o1	np	0
1084	ogawa	inv	o1	np	0
1085	ogawa	inv	o1	np	0
1086	neg	inv	neg	np	0
1087	ogawa	inv	o1	np	0
1088	neg	inv	o1	np	0
1089	ogawa	o1o139	o1	np	0
1090	ogawa	o1o139	o1	np	0
1091	ogawa	o1o139	o1	np	0
1092	ogawa	o1	neg	np	0
1093	ogawa	o1o139	o1	np	0
1094	ogawa	o1	o1	np	0
1095	neg	neg	neg	np	0
1096	ogawa	o1	o1	np	0
1097	ogawa	o1	o1	np	0
1098	ogawa	o1o139	o1	np	0
1099	ogawa	o1	neg	np	0
1100	prob	o139	neg	np	0
1101	neg	neg	neg	np	0
1102	ogawa	o1o139	o1	np	0
1103	neg	neg	neg	np	0
1104	ogawa	o1o139	o1	np	0
1105	ogawa	o1o139	o1	np	0
1106	ogawa	o1	o1	np	0
1107	ogawa	o1	o1	np	0
1108	ogawa	o1	o1	np	0
1109	neg	o139	neg	np	0
1110	ogawa	o1o139	o1	np	0
1111	neg	o139	neg	np	0
1112	ogawa	o1	neg	np	0
1113	ogawa	o1o139	o1	np	0
1114	neg	neg	neg	np	0
1115	ogawa	o1	o1	np	0
1116	ogawa	o1	o1	np	0
1117	ogawa	o139	neg	np	0
1118	neg	neg	neg	np	0
1119	ogawa	o1	o1	np	0
1120	neg	o1	o1	np	0
1121	neg	o1	neg	np	0
1122	neg	neg	neg	np	0
1123	prob	neg	neg	np	0
1124	ogawa	o1o139	o1	np	0
1125	ogawa	o1	o1	np	0
1126	neg	o1o139	neg	np	0
1127	ogawa	o1o139	o1	np	0
1128	ogawa	o1	neg	np	0
1129	ogawa	o1o139	o1	np	0
1130	neg	neg	neg	np	0
1131	neg	o139	neg	np	0
1132	neg	o1o139	neg	np	0
1133	prob	o1o139	neg	np	0
1134	neg	neg	neg	np	0
1135	ogawa	o1o139	o1	np	0
1136	ogawa	o1	o1	np	0
1137	neg	neg	neg	np	0
1138	neg	neg	neg	np	0
1139	ogawa	o1o139	o1	np	0
1140	neg	o1	o1	np	0
1141	ogawa	o1o139	o1	np	0
1142	ogawa	o1	o1	np	0
1143	neg	neg	neg	np	0
1144	ogawa	o1o139	o1	np	0
1145	ogawa	o1	o1	np	0
1146	ogawa	o1	neg	np	0
1147	neg	neg	neg	np	0
1148	ogawa	o1o139	o1	np	0
1149	neg	o1	neg	np	0
1150	neg	o139	neg	np	0
1151	neg	o1o139	neg	np	0
1152	neg	o1o139	neg	np	0
1153	ogawa	o1o139	neg	np	0
1154	ogawa	o1	neg	np	0
1155	neg	o1o139	neg	np	0
1156	neg	neg	neg	np	0
1157	ogawa	o1	neg	np	0
1158	ogawa	o1	o1	np	0
1159	ogawa	o1o139	o1	np	0
1160	ogawa	o1o139	neg	np	0
1161	ogawa	o1	neg	np	0
1162	neg	o139	neg	np	0
1163	neg	o1o139	neg	np	0
1164	neg	o139	neg	np	0
1165	ogawa	o1o139	o1	np	0
1166	ogawa	o1	neg	np	0
1167	ogawa	o1	o1	np	0
1168	neg	neg	neg	np	0
1169	ogawa	o1o139	o1	np	0
1170	ogawa	o1o139	neg	np	0
1171	ogawa	o1	o1	np	0
1172	neg	o139	neg	np	0
1173	ogawa	o1	neg	np	0
1174	neg	neg	neg	np	0
1175	ogawa	o1o139	o1	np	0
1176	ogawa	o1	o1	np	0
1177	ogawa	o1	o1	np	0
1178	ogawa	o1o139	o1	np	0
1179	prob	o1o139	neg	np	0
1180	neg	o139	neg	np	0
1181	neg	o1	o1	np	0
1182	prob	o1o139	o1	np	0
1183	neg	neg	neg	np	0
1184	neg	o1	neg	np	0
1185	ogawa	o1o139	neg	np	0
1186	prob	o139	neg	np	0
1187	neg	o1	neg	np	0
1188	neg	neg	neg	np	0
1189	ogawa	o1	o1	np	0
1190	neg	o1o139	neg	np	0
1191	ogawa	o1o139	o1	np	0
1192	neg	neg	neg	np	0
1193	neg	o139	neg	np	0
1194	ogawa	o1o139	o1	np	0
1195	ogawa	o1o139	o1	np	0
1196	neg	o139	neg	np	0
1197	ogawa	o1o139	o1	np	0
1198	ogawa	o1	o1	np	0
1199	ogawa	o1o139	o1	np	0
1200	neg	o1o139	neg	np	0
1201	ogawa	o1o139	o1	np	0
1202	prob	o1o139	neg	np	0
1203	neg	np	np	np	0
1204	neg	np	np	np	0
1205	neg	np	np	np	0
1206	ogawa	np	np	np	0
1207	neg	np	np	np	0
1208	neg	np	np	np	0
1209	neg	np	np	np	0
1210	neg	np	np	np	0
1211	neg	np	np	np	0
1212	neg	np	np	np	0
1213	neg	np	np	np	0
1214	neg	np	np	np	0
1215	neg	neg	neg	np	0
1216	ogawa	o1	o1	np	0
1217	ogawa	o1	o1	np	0
1218	neg	o1o139	neg	np	0
1219	ogawa	o1	o1	np	0
1220	neg	neg	neg	np	0
1221	neg	neg	neg	np	0
1222	neg	o1o139	neg	np	0
1223	ogawa	o1	o1	np	0
1224	neg	neg	o1	np	0
1225	neg	neg	neg	np	0
1226	neg	neg	neg	np	0
1227	neg	o1o139	neg	np	0
1228	ogawa	o1	o1	np	0
1229	ogawa	o1	o1	np	0
1230	ogawa	o1o139	o1	np	0
1231	ogawa	o1o139	o1	np	0
1232	neg	neg	neg	np	0
1233	ogawa	o1	o1	np	0
1234	ogawa	o1	o1	np	0
1235	ogawa	o1	o1	np	0
1236	ogawa	o1	o1	np	0
1237	ogawa	o1	o1	np	0
1238	ogawa	o1o139	o1	np	0
1239	ogawa	o1o139	o1	np	0
1240	ogawa	o1	o1	np	0
1241	neg	neg	neg	np	0
1242	neg	neg	neg	np	0
1243	ogawa	o1o139	o1	np	0
1244	neg	neg	neg	np	0
1245	neg	neg	neg	np	0
1246	ogawa	o1	o1	np	0
1247	neg	neg	neg	np	0
1248	ogawa	o1	o1	np	0
1249	ogawa	o1	neg	np	0
1250	ogawa	o1	o1	np	0
1251	ogawa	o1	o1	np	0
1252	neg	o1o139	neg	np	0
1253	ogawa	o1o139	o1	np	0
1254	ogawa	o1	neg	np	0
1255	ogawa	o1o139	o1	np	0
1256	ogawa	o1o139	o1	np	0
1257	neg	o139	neg	np	0
1258	ogawa	o1	o1	np	0
1259	neg	neg	neg	np	0
1260	ogawa	o1	o1	np	0
1261	neg	neg	neg	np	0
1262	ogawa	o1o139	o1	np	0
1263	neg	neg	neg	np	0
1264	ogawa	o1o139	neg	np	0
1265	ogawa	o1o139	o1	np	0
1266	ogawa	o1o139	o1	np	0
1267	neg	neg	neg	np	0
1268	neg	neg	neg	np	0
1269	neg	neg	neg	np	0
1270	ogawa	o1o139	o1	np	0
1271	neg	o1	neg	np	0
1272	ogawa	neg	neg	np	0
1273	np	o1	o1	np	0
1274	ogawa	o1	o1	np	0
1275	neg	o1o139	neg	np	0
1276	neg	o1o139	neg	np	0
1277	ogawa	o1o139	o1	np	0
1278	prob	o1o139	o1	np	0
1279	neg	neg	neg	np	0
1280	prob	neg	neg	np	0
1281	ogawa	o1	o1	np	0
1282	ogawa	o1	o1	np	0
1283	neg	neg	neg	np	0
1284	neg	neg	neg	np	0
1285	ogawa	o1	o1	np	0
1286	ogawa	o1	o1	np	0
1287	ogawa	o1o139	o1	np	0
1288	ogawa	o1o139	o1	np	0
1289	ogawa	o1o139	o1	np	0
1290	ogawa	o1o139	o1	np	0
1291	ogawa	o1	o1	np	0
1292	neg	neg	neg	np	0
1293	ogawa	o1	o1	np	0
1294	ogawa	o1	o1	np	0
1295	ogawa	o1	o1	np	0
1296	prob	o1	o1	np	0
1297	neg	neg	neg	np	0
1298	ogawa	o1	neg	np	0
1299	ogawa	o1	o1	np	0
1300	ogawa	o1o139	o1	np	0
1301	ogawa	o1	o1	np	0
1302	ogawa	o1	o1	np	0
1303	ogawa	o1	o1	np	0
1304	neg	o1	neg	np	0
1305	ogawa	o1	o1	np	0
1306	neg	o1	o1	np	0
1307	ogawa	o1	o1	np	0
1308	ogawa	o1o139	neg	np	0
1309	ogawa	o1o139	o1	np	0
1310	ogawa	o1	o1	np	0
1311	neg	neg	neg	np	0
1312	ogawa	o1	o1	np	0
1313	ogawa	o1	o1	np	0
1314	ogawa	o1	o1	np	0
1315	ogawa	o1	o1	np	0
1316	ogawa	o1	o1	np	0
1317	ogawa	o1	o1	np	0
1318	ogawa	o1	o1	np	0
1319	neg	neg	neg	np	0
1320	neg	neg	neg	np	0
1321	neg	o1	o1	np	0
1322	ogawa	o1	o1	np	0
1323	ogawa	o1	o1	np	0
1324	ogawa	o1	o1	np	0
1325	neg	neg	neg	np	0
1326	ogawa	o1	o1	np	0
1327	ogawa	o1	o1	np	0
1328	neg	neg	neg	np	0
1329	ogawa	o1	o1	np	0
1330	neg	neg	neg	np	0
1331	ogawa	o1	o1	np	0
1332	ogawa	o1o139	o1	np	0
1333	ogawa	o1	neg	np	0
1334	neg	neg	neg	np	0
1335	ogawa	o1o139	o1	np	0
1336	ogawa	o1	o1	np	0
1337	neg	o1	neg	np	0
1338	neg	o1	neg	np	0
1339	ogawa	o1	o1	np	0
1340	ogawa	o1	o1	np	0
1341	ogawa	o1o139	o1	np	0
1342	ogawa	o1	o1	np	0
1343	neg	neg	neg	np	0
1344	neg	neg	neg	np	0
1345	ogawa	o1	o1	np	0
1346	ogawa	o1	o1	np	0
1347	ogawa	o1	o1	np	0
1348	ogawa	o1	o1	np	0
1349	neg	o1	neg	np	0
1350	ogawa	o1	o1	np	0
1351	ogawa	o1	o1	np	0
1352	ogawa	o1	neg	np	0
1353	neg	o139	neg	np	0
1354	neg	o1o139	neg	np	0
1355	ogawa	o1	o1	np	0
1356	neg	o139	neg	np	0
1357	neg	o139	neg	np	0
1358	ogawa	o1	o1	np	0
1359	ogawa	o1	o1	np	0
1360	ogawa	o1	o1	np	0
1361	ogawa	o1	o1	np	0
1362	prob	neg	neg	np	0
1363	neg	o1o139	neg	np	0
1364	ogawa	o1o139	o1	np	0
1365	neg	neg	neg	np	0
1366	ogawa	o1o139	o1	np	0
1367	ogawa	o1	o1	np	0
1368	neg	o1	o1	np	0
1369	neg	o1	o1	np	0
1370	ogawa	o1	o1	np	0
1371	neg	neg	neg	np	0
1372	inaba	o1	o1	np	0
1373	neg	neg	neg	np	0
1374	inaba	o1	o1	np	0
1375	neg	neg	neg	np	0
1376	neg	o1o139	neg	np	0
1377	neg	neg	neg	np	0
1378	ogawa	neg	neg	np	0
1379	ogawa	o1	o1	np	0
1380	prob	neg	neg	np	0
1381	ogawa	o1	o1	np	0
1382	neg	neg	neg	np	0
1383	ogawa	o1	o1	np	0
1384	neg	o1	o1	np	0
1385	neg	o139	neg	np	0
1386	ogawa	o1o139	o1	o1o139	0
1387	neg	neg	neg	neg	0
1388	ogawa	o1	o1	o1	0
1389	ogawa	o1	o1	o1	0
1390	neg	neg	neg	neg	0
1391	neg	neg	neg	neg	0
1392	neg	neg	neg	neg	0
1393	inaba	o1o139	o1	o1	0
1394	inaba	o1	o1	o1	0
1395	ogawa	o1	o1	np	0
1396	ogawa	o1	neg	np	0
1397	ogawa	o1	o1	np	0
1398	neg	o1o139	neg	np	0
1399	neg	o1o139	neg	np	0
1400	neg	o1o139	neg	np	0
1401	neg	neg	neg	np	0
1402	ogawa	o1	o1	np	0
1403	neg	neg	neg	np	0
1404	ogawa	o1o139	neg	np	0
1405	neg	neg	neg	np	0
1406	ogawa	o1	o1	np	1
1407	ogawa	o1	o1	np	1
1408	ogawa	o1	neg	np	1
1409	neg	neg	neg	np	1
1410	neg	o139	neg	np	1
1411	ogawa	o1o139	neg	np	1
1412	ogawa	o1o139	neg	np	1
1413	ogawa	o1o139	neg	np	1
1414	ogawa	o1	o1	np	1
1415	ogawa	o1	o1	np	1
1416	neg	neg	neg	np	1
1417	ogawa	o1	o1	np	1
1418	neg	o139	neg	np	1
1419	ogawa	o1	o1	np	1
1420	inaba	o1	o1	np	1
1421	neg	neg	neg	np	1
1422	neg	neg	inv	np	1
1423	neg	neg	inv	neg	1
1424	neg	neg	inv	neg	1
1425	ogawa	o1	inv	o1	1
1426	neg	o139	inv	o1	1
1427	prob	o1o139	inv	o1	1
1428	inaba	o1o139	inv	o1	1
1429	prob	o1o139	inv	o1	1
1430	ogawa	o1o139	inv	o1	1
1431	neg	neg	inv	neg	1
1432	np	neg	inv	neg	1
1433	neg	np	np	np	1
1434	neg	np	np	np	1
1435	neg	neg	inv	o139	1
1436	neg	neg	inv	neg	1
1437	ogawa	o1o139	inv	o1	1
1438	neg	o139	inv	o139	1
1439	ogawa	o1	inv	o1	1
1440	prob	o139	inv	o1o139	1
1441	neg	np	np	np	1
1442	neg	neg	inv	neg	1
1443	inaba	o1o139	inv	o1	1
1444	neg	np	np	np	1
1445	neg	np	np	np	1
1446	neg	np	np	np	1
1447	neg	np	np	np	1
1448	ogawa	np	np	np	1
1449	neg	np	np	np	1
1450	neg	np	np	np	1
1451	neg	np	np	np	1
1452	prob	np	np	np	1
1453	prob	np	np	np	1
1454	neg	neg	inv	o1o139	1
1455	neg	o139	inv	neg	1
1456	neg	o1o139	inv	o1	1
1457	neg	neg	inv	neg	1
1458	prob	neg	inv	neg	1
1459	ogawa	o1	inv	o1	1
1460	neg	np	np	np	1
1461	neg	np	np	np	1
1462	ogawa	o1o139	inv	o1	1
1463	inaba	o1	inv	o1	1
1464	ogawa	o1	inv	o1	1
1465	neg	neg	inv	neg	1
1466	inaba	o1	inv	o1	1
1467	inaba	o1	inv	o1	1
1468	neg	np	np	np	1
1469	neg	np	np	np	1
1470	neg	np	np	np	1
1471	ogawa	np	np	np	1
1472	neg	np	np	np	1
1473	neg	np	np	np	1
1474	neg	np	np	np	1
1475	prob	np	np	np	1
1476	neg	np	np	np	1
1477	ogawa	np	np	np	1
1478	ogawa	np	np	np	1
1479	prob	np	np	np	1
1480	neg	np	np	np	1
1481	ogawa	np	np	np	1
1482	inaba	np	np	np	1
1483	neg	np	np	np	1
1484	ogawa	np	np	np	1
1485	neg	np	np	np	1
1486	inaba	np	np	np	1
1487	neg	np	np	np	1
1488	ogawa	np	np	np	1
1489	ogawa	np	np	np	1
1490	inaba	np	np	np	1
1491	neg	np	np	np	1
1492	neg	np	np	np	1
1493	ogawa	np	np	np	1
1494	ogawa	np	np	np	1
1495	ogawa	np	np	np	1
1496	neg	np	np	np	1
1497	neg	np	np	np	1
1498	neg	np	np	np	1
1499	inaba	np	np	np	1
1500	neg	np	np	np	1
1501	neg	np	np	np	1
1502	ogawa	np	np	np	1
1503	neg	np	np	np	1
1504	inaba	np	np	np	1
1505	ogawa	np	np	np	1
1506	neg	neg	inv	neg	1
1507	inaba	o1	inv	o1	1
1508	neg	o1	inv	o1	1
1509	neg	np	np	np	1
1510	neg	np	np	np	1
1511	neg	np	np	np	1
1512	inaba	o1o139	inv	o1	1
1513	inaba	o1	inv	o1	1
1514	inaba	o1	inv	o1	1
1515	inaba	o1	inv	o1	1
1516	neg	np	np	np	1
1517	prob	np	np	np	1
1518	ogawa	np	np	np	1
1519	neg	np	np	np	1
1520	neg	np	np	np	1
1521	neg	np	np	np	1
1522	neg	np	np	np	1
1523	neg	np	np	np	1
1524	neg	np	np	np	1
1525	neg	np	np	np	1
1526	neg	np	np	np	1
1527	prob	np	np	np	1
1528	neg	np	np	np	1
1529	neg	np	np	np	1
1530	prob	np	np	np	1
1531	prob	np	np	np	1
1532	neg	np	np	np	1
1533	neg	np	np	np	1
1534	ogawa	np	np	np	1
1535	neg	np	np	np	1
1536	neg	np	np	np	1
1537	neg	np	np	np	1
1538	neg	np	np	np	1
1539	ogawa	np	np	np	1
1540	ogawa	np	np	np	1
1541	ogawa	np	np	np	1
1542	neg	np	np	np	1
1543	neg	np	np	np	1
1544	neg	np	np	np	1
1545	neg	np	np	np	1
1546	neg	np	np	np	1
1547	neg	np	np	np	1
1548	ogawa	np	np	np	1
1549	neg	np	np	np	1
1550	neg	np	np	np	1
1551	neg	neg	inv	neg	1
1552	prob	o1	inv	o1	1
1553	ogawa	o1	inv	o1	1
1554	inaba	o1	inv	o1	1
1555	inaba	o1	inv	o1	1
1556	neg	o1	inv	o1	1
1557	inaba	o1	inv	o1	1
1558	inaba	o1	inv	o1	1
1559	inaba	o1	inv	o1	1
1560	inaba	o1o139	inv	o1	1
1561	inaba	o1	inv	o1	1
1562	neg	neg	inv	neg	1
1563	inaba	o1	inv	o1	1
1564	inaba	o1	inv	o1	1
1565	ogawa	o1	inv	o1	1
1566	inaba	o1	inv	o1	1
1567	inaba	o1	inv	np	1
1568	ogawa	o1	inv	np	1
1569	ogawa	o1o139	inv	np	1
1570	prob	o1	inv	np	1
1571	neg	neg	inv	np	1
1572	ogawa	o1o139	inv	np	1
1573	ogawa	o1	inv	np	1
1574	inaba	o1	inv	np	1
1575	inaba	o1	inv	np	1
1576	inaba	o1	inv	np	1
1577	inaba	o1	inv	np	1
1578	inaba	o1o139	inv	o1	1
1579	neg	np	np	np	1
1580	neg	np	np	np	1
1581	neg	np	np	np	1
1582	ogawa	np	np	np	1
1583	ogawa	np	np	np	1
1584	ogawa	np	np	np	1
1585	neg	np	np	np	1
1586	ogawa	np	np	np	1
1587	np	o1	np	np	1
1588	inaba	o1	inv	o1	1
1589	ogawa	o1	inv	o1	1
1590	inaba	neg	inv	neg	1
1591	inaba	o1	inv	o1	1
1592	inaba	o1	inv	o1	1
1593	ogawa	o1	inv	o1	1
1594	ogawa	np	np	np	1
1595	ogawa	np	np	np	1
1596	ogawa	np	np	np	1
1597	inaba	np	np	np	1
1598	inaba	np	np	np	1
1599	inaba	np	np	np	1
1600	neg	np	np	np	1
1601	ogawa	np	np	np	1
1602	ogawa	np	np	np	1
1603	ogawa	np	np	np	1
1604	neg	np	np	np	1
1605	neg	np	np	np	1
1606	ogawa	np	np	np	1
1607	neg	np	np	np	1
1608	neg	np	np	np	1
1609	neg	np	np	np	1
1610	ogawa	np	np	np	1
1611	neg	np	np	np	1
1612	ogawa	np	np	np	1
1613	ogawa	np	np	np	1
1614	ogawa	np	np	np	1
1615	inaba	np	np	np	1
1616	neg	np	np	np	1
1617	neg	np	np	np	1
1618	ogawa	np	np	np	1
1619	inaba	np	np	np	1
1620	ogawa	np	np	np	1
1621	ogawa	np	np	np	1
1622	ogawa	np	np	np	1
1623	ogawa	np	np	np	1
1624	ogawa	np	np	np	1
1625	ogawa	np	np	np	1
1626	inaba	np	np	np	1
1627	ogawa	np	np	np	1
1628	neg	np	np	np	1
1629	inaba	np	np	np	1
1630	inaba	np	np	np	1
1631	inaba	np	np	np	1
1632	neg	np	np	np	1
1633	neg	np	np	np	1
1634	inaba	np	np	np	1
1635	inaba	np	np	np	1
1636	inaba	np	np	np	1
1637	ogawa	np	np	np	1
1638	inaba	np	np	np	1
1639	inaba	np	np	np	1
1640	inaba	np	np	np	1
1641	neg	np	np	np	1
1642	inaba	np	np	np	1
1643	inaba	np	np	np	1
1644	inaba	np	np	np	1
1645	inaba	np	np	np	1
1646	inaba	np	np	np	1
1647	inaba	np	np	np	1
1648	inaba	np	np	np	1
1649	inaba	np	np	np	1
1650	inaba	np	np	np	1
1651	inaba	np	np	np	1
1652	inaba	np	np	np	1
1653	neg	np	np	np	1
1654	inaba	np	np	np	1
1655	inaba	np	np	np	1
1656	neg	np	np	np	1
1657	inaba	np	np	np	1
1658	neg	np	np	np	1
1659	neg	np	np	np	1
1660	neg	np	np	np	1
1661	neg	np	np	np	1
1662	ogawa	np	np	np	1
1663	neg	np	np	np	1
1664	neg	np	np	np	1
1665	neg	np	np	np	1
1666	neg	np	np	np	1
1667	ogawa	np	np	np	1
1668	neg	np	np	np	1
1669	neg	np	np	np	1
1670	neg	np	np	np	1
1671	neg	np	np	np	1
1672	neg	np	np	np	1
1673	neg	np	np	np	1
1674	neg	np	np	np	1
1675	ogawa	np	np	np	1
1676	neg	np	np	np	1
1677	neg	np	np	np	1
1678	inaba	np	np	np	1
1679	inaba	np	np	np	1
1680	inaba	np	np	np	1
1681	prob	np	np	np	1
1682	prob	np	np	np	1
1683	neg	np	np	np	1
1684	neg	np	np	np	1
1685	neg	np	np	np	1
1686	neg	np	np	np	1
1687	inaba	np	np	np	1
1688	neg	np	np	np	1
1689	neg	np	np	np	1
1690	neg	np	np	np	1
1691	neg	np	np	np	1
1692	inaba	np	np	np	1
1693	inaba	np	np	np	1
1694	neg	np	np	np	1
1695	neg	np	np	np	1
1696	neg	np	np	np	1
1697	inaba	np	np	np	1
1698	neg	np	np	np	1
1699	inaba	np	np	np	1
1700	inaba	np	np	np	1
1701	prob	np	np	np	1
1702	inaba	np	np	np	1
1703	inaba	np	np	np	1
1704	neg	np	np	np	1
1705	inaba	np	np	np	1
1706	neg	np	np	np	1
1707	inaba	np	np	np	1
1708	inaba	np	np	np	1
1709	inaba	np	np	np	1
1710	ogawa	np	np	np	1
1711	neg	np	np	np	1
1712	neg	np	np	np	1
1713	ogawa	np	np	np	1
1714	neg	np	np	np	1
1715	ogawa	np	np	np	1
1716	ogawa	np	np	np	1
1717	ogawa	np	np	np	1
1718	neg	np	np	np	1
1719	neg	np	np	np	1
1720	ogawa	np	np	np	1
1721	inaba	np	np	np	1
1722	neg	np	np	np	1
1723	inaba	np	np	np	1
1724	inaba	np	np	np	1
1725	inaba	np	np	np	1
1726	ogawa	np	np	np	1
1727	inaba	np	np	np	1
1728	inaba	np	np	np	1
1729	inaba	np	np	np	1
1730	prob	np	np	np	1
1731	inaba	np	np	np	1
1732	inaba	np	np	np	1
1733	neg	np	np	np	1
1734	inaba	np	np	np	1
1735	inaba	np	np	np	1
1736	inaba	np	np	np	1
1737	ogawa	np	np	np	1
1738	ogawa	np	np	np	1
1739	inaba	np	np	np	1
1740	inaba	np	np	np	1
1741	ogawa	np	np	np	1
1742	ogawa	np	np	np	1
1743	neg	np	np	np	1
1744	ogawa	np	np	np	1
1745	inv	np	np	np	1
1746	prob	np	np	np	1
1747	neg	np	np	np	1
1748	neg	np	np	np	1
1749	inaba	np	np	np	1
1750	inaba	np	np	np	1
1751	inaba	np	np	np	1
1752	ogawa	np	np	np	1
1753	ogawa	np	np	np	1
1754	inaba	np	np	np	1
1755	neg	np	np	np	1
1756	inaba	np	np	np	1
1757	inaba	np	np	np	1
1758	inv	np	np	np	1
1759	neg	np	np	np	1
1760	inaba	np	np	np	1
1761	neg	np	np	np	1
1762	inaba	np	np	np	1
1763	neg	np	np	np	1
1764	inaba	np	np	np	1
1765	neg	np	np	np	1
1766	inaba	np	np	np	1
1767	inaba	np	np	np	1
1768	neg	np	np	np	1
1769	inaba	np	np	np	1
1770	neg	np	np	np	1
1771	inaba	np	np	np	1
1772	inaba	np	np	np	1
1773	inaba	np	np	np	1
1774	inaba	np	np	np	1
1775	ogawa	np	np	np	1
1776	neg	np	np	np	1
1777	prob	np	np	np	1
1778	neg	np	np	np	1
1779	ogawa	np	np	np	1
1780	neg	np	np	np	1
1781	inaba	np	np	np	1
1782	inaba	np	np	np	1
1783	inaba	np	np	np	1
1784	inaba	np	np	np	1
1785	inaba	np	np	np	1
1786	inaba	np	np	np	1
1787	inaba	np	np	np	1
1788	neg	np	np	np	1
1789	inaba	np	np	np	1
1790	ogawa	o1o139	o1	np	0
1791	neg	o1	neg	np	0
1792	ogawa	o1	o1	np	0
1793	ogawa	o1o139	o1	np	0
1794	neg	neg	neg	np	0
1795	neg	neg	neg	np	0
1796	neg	neg	neg	np	0
1797	ogawa	o1	o1	np	0
1798	neg	o1	neg	np	0
1799	neg	o1	neg	np	0
1800	neg	o1	o1	np	0
1801	neg	neg	neg	np	0
1802	ogawa	o1	o1	np	0
1803	neg	o1o139	neg	np	0
1804	neg	o1o139	neg	np	0
1805	ogawa	o1o139	neg	np	0
1806	ogawa	o1	o1	np	0
1807	ogawa	o1	o1	np	0
1808	ogawa	o1o139	o1	np	0
1809	neg	neg	neg	np	0
1810	ogawa	o1	o1	np	0
1811	ogawa	o1	o1	np	0
1812	neg	neg	neg	np	0
1813	ogawa	o1	o1	np	0
1814	neg	neg	neg	np	0
1815	ogawa	o1	o1	np	0
1816	neg	neg	neg	np	0
1817	ogawa	o1	neg	np	0
1818	neg	neg	neg	np	0
1819	neg	neg	neg	np	0
1820	neg	neg	neg	np	0
1821	neg	neg	neg	np	0
1822	neg	neg	o1	np	0
1823	neg	neg	neg	np	0
1824	neg	neg	neg	np	0
1825	neg	np	np	np	0
1826	neg	o1o139	neg	np	0
1827	neg	neg	neg	np	0
1828	neg	neg	neg	np	0
1829	neg	neg	neg	np	0
1830	neg	neg	neg	np	0
1831	neg	neg	neg	np	0
1832	neg	neg	neg	np	0
1833	neg	neg	neg	np	0
1834	neg	neg	neg	np	0
1835	ogawa	o1	o1	np	0
1836	neg	neg	neg	np	1
1837	neg	neg	neg	np	1
1838	neg	neg	neg	np	1
1839	neg	o139	neg	np	1
1840	ogawa	o1	neg	np	1
1841	ogawa	o1	o1	np	1
1842	ogawa	o1	neg	np	1
1843	inaba	o1o139	inv	np	1
1844	inaba	o1o139	inv	o1	1
1845	inaba	o1	inv	o1	1
1846	ogawa	o1	inv	o1	1
1847	ogawa	o1	inv	o1	1
1848	ogawa	o1	inv	o1	1
1849	ogawa	o1	inv	o1	1
1850	neg	neg	inv	neg	1
1851	neg	neg	inv	neg	1
1852	ogawa	o1	inv	o1	1
1853	inaba	o1	inv	o1	1
1854	neg	o1o139	inv	o1o139	1
1855	neg	neg	inv	o1	1
1856	ogawa	o1o139	inv	o1	1
1857	ogawa	o1	inv	o1o139	1
1858	ogawa	o1	inv	o1	1
1859	neg	neg	inv	neg	1
1860	ogawa	o1o139	inv	o1	1
1861	neg	o1o139	inv	neg	1
1862	neg	neg	inv	neg	1
1863	neg	neg	inv	neg	1
1864	ogawa	o1	inv	o1	1
1865	ogawa	o1o139	inv	o1	1
1866	ogawa	o1o139	inv	o1	1
1867	ogawa	o1	inv	o1	1
1868	ogawa	o1	inv	o1	1
1869	inaba	o1o139	inv	o1	1
1870	ogawa	o1	inv	o1	1
1871	ogawa	o1	inv	o1	1
1872	ogawa	o1	inv	o1	1
1873	neg	neg	inv	neg	1
1874	neg	neg	inv	o139	1
1875	neg	neg	inv	neg	1
1876	ogawa	o1	inv	o1	1
1877	inaba	o1	inv	o1	1
1878	neg	neg	inv	neg	1
1879	neg	neg	inv	neg	1
1880	neg	neg	inv	neg	1
1881	ogawa	o1	inv	o1	1
1882	neg	neg	inv	neg	1
1883	neg	o1	inv	o1	1
1884	neg	o1o139	inv	o1o139	1
1885	neg	neg	inv	neg	1
1886	neg	neg	np	np	1
1887	neg	neg	inv	neg	1
1888	ogawa	o1o139	inv	o1	1
1889	ogawa	o1	inv	o1	1
1890	neg	neg	np	np	1
1891	inaba	o1o139	np	o1	1
1892	neg	o1	np	o1	1
1893	ogawa	o1o139	np	o1	1
1894	ogawa	o1	np	o1	1
1895	neg	o1	np	o1	1
1896	neg	o1o139	np	o1o139	1
1897	prob	o1o139	np	o1o139	1
1898	neg	neg	np	neg	1
1899	inaba	o1o139	np	o1o139	1
1900	neg	neg	np	neg	1
1901	neg	neg	np	neg	1
1902	neg	neg	np	neg	1
1903	neg	o139	np	neg	1
1904	ogawa	o1o139	np	o1	1
1905	ogawa	o1	np	np	1
1906	neg	neg	np	np	1
1907	neg	neg	np	np	1
1908	neg	neg	np	np	1
1909	inaba	o1o139	np	o1	1
1910	inaba	o1o139	np	o1	1
